# Supplementary material for: Dispersion and oviposition of Aedes albopictus in a Brazilian slum: Initial evidence of Asian tiger mosquito domiciliation in urban environments
Source: PLoS One. 2018 Apr 23;13(4):e0195014. doi: 10.1371/journal.pone.0195014 (PMC5912725; doi:10.1371/journal.pone.0195014)
Supplement: S1 Table — The table contains the number of Aedes aegypti and Ae. albopictus mosquitoes collected during the study period and the distances, in meters, to the nearest green border. (XLSX) [file pone.0195014.s001.xlsx]

## Sheet: Plan1
ID	Distance to the nearest green border (mts)	Ae. aegypti FEMALE	Ae. aegypti MALE	Ae. albopictus FEMALE	Ae. albopictus MALE
Key-point#1	183.619	54	308	0	1
Key-point#2	280.094	45	26	0	1
Key-point#3	167.087	55	275	10	0
Key-point#4	397.914	35	48	0	1
Key-point#5	251.054	32	15	0	0
Key-point#6	259.019	40	57	1	1
Key-point#7	419.266	3	2	0	0
Key-point#8	225.73	33	26	0	0
Key-point#9	421.509	16	5	0	0
Key-point#10	171.383	45	62	0	2
Key-point#11	211.203	5	23	0	0
Key-point#12	101.803	15	128	4	1
Key-point#13	384.264	15	38	0	0
Key-point#14	250.299	0	0	0	0
Key-point#15	369.718	11	8	0	0
Key-point#16	162.643	10	12	0	0
Key-point#17	112.503	1	4	0	0
Key-point#18	114.672	39	72	3	2
Key-point#19	223.119	56	420	8	3
Key-point#20	419.149	11	23	0	0
Key-point#21	162.643	11	18	0	0
Key-point#22	242.332	3	3	0	0
School#1	386.777	18	17	0	0
School#2	195.293	15	12	0	0
School#3	137.801	22	41	2	0
School#4	104.429	27	21	0	0
School#5	17.681	100	154	0	0
School#6	214.614	64	78	1	1
School#7	112.379	22	36	0	0
School#8	172.035	9	6	0	0
School#9	105.359	25	35	0	0
Household#1001	NA	0	0	0	0
Household#1003	NA	0	0	0	0
Household#1011	NA	0	0	0	0
Household#1019	NA	0	0	0	0
Household#102	413.309	0	0	0	0
Household#103	420.267	3	3	0	0
Household#1033	NA	0	0	0	0
Household#105	374.868	0	0	0	0
Household#1055	NA	0	0	0	0
Household#1061	NA	0	0	0	0
Household#1065	NA	0	0	0	0
Household#1089	NA	0	0	0	0
Household#1091	NA	0	0	0	0
Household#1105	NA	0	0	0	0
Household#1115	NA	0	0	0	0
Household#116	255.072	0	0	0	0
Household#123	322.085	0	0	0	0
Household#126	399.956	0	0	0	0
Household#137	182.68	1	0	0	0
Household#141	46.0549	0	1	0	0
Household#150	268.437	0	0	0	0
Household#152	394.172	0	1	0	0
Household#153	388.347	0	0	0	0
Household#155	290.381	0	0	0	0
Household#156	126.797	1	0	0	0
Household#158	NA	0	0	0	0
Household#160	179.341	0	1	0	0
Household#177	170.923	0	0	0	0
Household#182	327.938	1	0	0	0
Household#187	304.793	0	0	0	0
Household#190	81.8805	0	1	0	0
Household#191	304.973	1	0	0	0
Household#194	348.225	0	0	0	0
Household#195	102.163	0	0	0	0
Household#197	81.886	0	0	0	0
Household#199	163.39	0	0	0	0
Household#203	331.174	1	0	0	0
Household#210	387.239	4	1	0	0
Household#227	351.097	0	0	0	0
Household#229	80.2998	1	1	0	0
Household#234	214.061	0	0	0	0
Household#245	355.273	0	0	0	0
Household#247	130.815	0	0	0	0
Household#261	172.814	0	1	0	0
Household#274	384.28	1	1	0	0
Household#275	321.865	2	3	0	0
Household#277	240.986	0	0	0	0
Household#278	320	0	0	0	0
Household#285	13.8186	0	0	0	0
Household#289	284.022	2	1	0	0
Household#292	226.817	0	0	0	0
Household#295	190.427	0	0	0	0
Household#296	65.6622	0	0	0	0
Household#297	179.238	0	0	0	0
Household#301	205.394	0	0	0	0
Household#305	323.622	0	2	0	0
Household#310	146.863	0	0	0	0
Household#314	208.432	1	2	0	0
Household#320	198.757	7	15	0	0
Household#321	291.349	3	2	0	0
Household#323	361.119	0	0	0	0
Household#328	313.876	1	0	0	0
Household#335	235.603	0	0	0	0
Household#336	296.786	1	0	0	0
Household#338	275.666	0	0	0	0
Household#344	329.625	2	0	0	0
Household#345	8.89569	0	0	0	0
Household#348	36.5581	1	0	0	0
Household#349	340.61	0	0	0	0
Household#350	301.719	0	0	0	0
Household#351	80.5692	2	0	0	0
Household#352	150.862	0	0	0	0
Household#356	36.4512	0	0	0	0
Household#358	262.372	0	0	0	0
Household#359	189.99	5	5	0	0
Household#360	375.144	0	0	0	0
Household#364	60.5644	0	0	0	0
Household#365	235.905	1	1	0	0
Household#367	77.5721	0	0	0	0
Household#368	221.857	0	0	0	0
Household#370	329.276	0	0	0	0
Household#372	206.967	0	0	0	0
Household#373	365.881	0	0	0	0
Household#374	275.116	2	1	0	0
Household#376	298.546	0	1	0	0
Household#382	239.665	1	3	0	0
Household#384	269.258	1	2	0	0
Household#388	323.388	0	0	0	0
Household#389	107.338	2	1	0	0
Household#398	426.106	0	0	0	0
Household#399	132.06	0	0	0	0
Household#401	338.382	0	0	0	0
Household#402	222.211	1	2	0	0
Household#405	389.16	4	17	0	0
Household#408	223.285	0	0	0	0
Household#41	215.009	0	0	0	0
Household#411	381.538	1	0	0	0
Household#414	244.962	0	0	0	0
Household#415	334.793	0	0	0	0
Household#419	189.365	1	1	0	0
Household#424	269.275	0	0	1	0
Household#428	332.329	0	0	0	0
Household#430	214.373	0	0	0	0
Household#438	226.943	0	0	0	0
Household#439	31.4938	0	0	0	0
Household#44	171.899	0	0	0	0
Household#442	71.3451	0	0	0	0
Household#443	291.411	0	0	0	0
Household#444	369.472	1	1	0	0
Household#451	151.011	0	0	0	0
Household#457	17.635	0	0	0	0
Household#464	NA	0	0	0	0
Household#466	NA	0	0	0	0
Household#467	0	0	0	0	0
Household#49	0	3	3	0	0
Household#491	372.491	0	0	0	0
Household#495	425.665	0	0	0	0
Household#499	126.797	0	0	0	0
Household#501	163.771	2	8	0	0
Household#509	112.081	0	0	0	0
Household#51	396.692	4	6	0	0
Household#511	214.942	0	0	0	0
Household#513	87.9694	0	0	0	0
Household#517	146.57	0	0	1	0
Household#519	459.798	2	0	0	0
Household#527	27.451	0	0	0	0
Household#543	362.665	0	0	0	0
Household#555	285.093	2	2	0	0
Household#557	260.804	0	0	0	0
Household#569	60.1324	0	0	0	0
Household#57	246.211	0	1	0	0
Household#571	317.445	1	0	0	0
Household#583	NA	0	0	0	0
Household#593	NA	0	0	0	0
Household#611	NA	0	0	0	0
Household#619	NA	0	0	0	0
Household#62	210.9	0	0	0	0
Household#64	181.153	0	0	0	0
Household#649	NA	0	0	0	0
Household#655	NA	0	0	0	0
Household#657	NA	0	0	0	0
Household#681	NA	25	38	0	0
Household#705	NA	0	0	0	0
Household#707	NA	0	0	0	0
Household#715	NA	0	0	0	0
Household#719	NA	0	0	0	0
Household#723	NA	2	0	0	0
Household#731	NA	0	0	0	0
Household#747	NA	0	0	0	0
Household#749	NA	0	0	0	0
Household#757	NA	0	0	0	0
Household#78	247.491	0	0	0	0
Household#793	NA	0	0	0	0
Household#805	NA	0	0	0	0
Household#809	NA	1	3	0	0
Household#823	NA	0	0	0	0
Household#84	301.888	1	0	0	0
Household#85	403.635	0	0	0	0
Household#853	NA	0	0	0	0
Household#875	NA	1	4	0	0
Household#90	46.482	1	0	0	0
Household#91	97.6686	2	2	0	0
Household#941	NA	0	0	0	0
Household#943	NA	0	0	0	0
Household#95	348.883	0	1	0	0
Household#955	NA	0	0	0	0
Household#963	NA	0	0	0	0
Household#981	NA	0	0	0	0
Household#995	NA	0	0	0	0
